# Supplementary material for: Genome-Wide Screening for MYB Transcription Factors Involved in Flavonoid Glycoside Biosynthesis in Carthamus tinctorius L
Source: Genes (Basel). 2025 Nov 11;16(11):1376. doi: 10.3390/genes16111376 (PMC12652254; doi:10.3390/genes16111376)
Supplement: Supplementary file 1 [file genes-16-01376-s001.zip › Supplementary table.xlsx]

## Sheet: Table S1
Table S1 Comprehensive information of the MYB superfamily in safflower.
Sequence ID	Number of Amino Acid	Molecular Weight	Theoretical pI	Instability Index	Aliphatic Index	Grand Average of Hydropathicity	Predicting subcellular localization	Group	Num of CDS	Num of exon	Conserved motifs predicted by MEME															Development responsive cis-acting elemets											Hormonal responsive cis-acting elemets												Light responsive cis-acting elemets
											motif 1	motif 2	motif 3	motif 4	motif 5	motif 6	motif 7	motif 8	motif 9	motif 10	motif 11	motif 12	motif 13	motif 14	motif 15	AACA-motif	CAT-box	circadian	GCN4-motif	HD-Zip 1	MBSI	motif I	MSA-like	NON	O2-site	RY-element	ABRE	AuxRE	AuxRR-core	CGTCA-motif	GARE-motif	P-box	SARE	TATC-box	TCA-element	TGA-box	TGACG-motif	TGA-element	3-AF1 binding site
HH_016784-RA	468	52027	4.5	41.09	64.29	-0.703	Nuclear	1R-MYB	2	2	0	0	1	0	0	0	0	0	0	0	1	0	0	0	0	0	0	0	0	0	0	0	0	0	0	0	2	0	0	0	0	0	0	0	0	0	0	1	0
HH_037801-RA	240	27401.2	4.58	55.71	70.29	-0.705	Nuclear	R2/R3-MYB	4	1	1	1	1	1	0	1	1	0	0	0	0	0	0	0	0	0	1	0	1	0	0	0	0	1	0	0	3	0	0	0	0	0	0	0	1	0	0	1	2
HH_014953-RA	163	18132	4.85	38.05	63.93	-0.666	Nuclear	4R-MYB	2	0	1	0	1	0	0	0	0	0	0	0	0	1	0	0	0	0	1	0	0	0	0	0	0	0	1	0	0	0	0	0	0	0	0	0	0	0	0	1	1
HH_009652-RA	295	32599.7	4.88	38.94	65.15	-0.909	Nuclear	R2/R3-MYB	2	2	1	1	1	1	0	1	1	0	0	0	0	0	0	0	0	0	0	0	1	0	0	0	0	0	1	0	2	0	0	2	0	0	0	1	1	0	2	0	0
HH_004625-RA	241	27489.2	4.98	64.06	61.08	-0.749	Nuclear	R2/R3-MYB	2	1	0	1	1	0	0	0	0	0	0	0	0	0	0	0	0	0	0	1	0	1	1	0	0	0	0	0	0	0	0	1	0	0	0	0	2	0	1	0	0
HH_006391-RA	330	36762.6	4.99	61.08	65.91	-0.827	Nuclear	R2/R3-MYB	3	2	1	1	1	1	0	1	1	0	0	0	0	0	0	0	0	0	2	0	0	0	0	0	0	0	1	1	6	0	0	4	0	0	0	0	1	0	4	0	0
HH_033403-RA	291	32892.8	5.02	58.43	72.65	-0.702	Nuclear	1R-MYB	0	1	0	0	0	0	0	0	0	0	0	0	0	1	0	0	0	0	0	0	0	0	0	0	1	0	2	0	5	0	0	3	0	0	0	0	1	0	3	0	0
HH_006810-RA	278	31395	5.05	52.76	71.91	-0.753	Nuclear	R2/R3-MYB	2	2	1	1	1	1	0	1	1	0	0	1	0	0	0	0	0	0	1	0	0	0	0	0	0	0	2	0	1	0	0	0	0	0	0	1	0	0	0	0	0
HH_028836-RA	511	54241.2	5.05	50.47	74.91	-0.559	Nuclear	1R-MYB	6	2	0	0	1	0	0	0	0	0	0	0	0	1	0	0	0	0	0	1	0	0	0	0	0	0	1	0	0	0	1	0	0	0	0	1	1	0	0	0	0
HH_029803-RA	943	104317	5.06	48.2	64.42	-0.703	Nuclear	3R-MYB	11	3	1	1	1	1	0	0	0	0	0	0	1	1	0	0	0	0	0	2	0	0	0	0	1	0	0	0	1	0	1	0	1	0	0	0	1	0	0	0	0
HH_029502-RA	328	36770.1	5.08	53.28	71.34	-0.631	Nuclear	R2/R3-MYB	3	1	1	1	1	1	0	0	1	0	0	1	0	0	0	0	0	0	0	0	0	0	0	0	0	0	1	0	11	0	0	0	0	0	0	0	0	0	0	1	0
HH_019113-RA	237	27170.1	5.14	40.14	69.92	-0.722	Nuclear	R2/R3-MYB	3	2	1	1	1	1	1	0	0	0	0	0	0	0	0	0	0	0	0	0	0	0	0	0	0	0	0	0	0	0	0	1	1	0	0	1	0	0	1	0	0
HH_023328-RA	200	23454	5.21	49.92	68.25	-0.835	Nuclear	R2/R3-MYB	3	0	1	1	1	1	0	1	0	0	0	0	0	0	1	0	0	0	3	1	1	0	0	0	0	0	2	0	3	0	0	4	0	0	0	0	1	0	4	1	1
HH_000122-RA	387	42100.8	5.22	43.48	67.57	-0.623	Nuclear	R2/R3-MYB	0	1	1	1	1	1	0	0	0	0	0	0	0	1	0	0	0	0	0	0	0	0	0	0	0	0	0	0	1	0	1	3	1	0	0	0	0	0	3	0	0
HH_030711-RA	270	31212.4	5.23	52.28	54.56	-0.883	Nuclear	R2/R3-MYB	3	2	1	1	1	1	0	1	1	0	0	0	0	0	0	0	0	0	0	0	1	0	0	0	0	0	2	0	4	0	0	2	0	0	0	0	0	0	2	0	0
HH_008540-RA	322	35728.2	5.24	59.15	78.11	-0.669	Nuclear	1R-MYB	8	1	0	0	1	0	1	0	0	1	0	0	0	0	0	0	0	0	1	0	0	1	0	0	0	0	1	0	0	0	2	1	1	0	0	1	0	0	1	1	0
HH_016146-RA	281	31514.1	5.26	43.17	82.92	-0.552	Nuclear	R2/R3-MYB	0	0	1	1	0	1	0	0	0	0	0	1	0	0	0	0	0	0	1	0	1	0	0	0	0	0	0	0	0	0	0	2	0	1	0	0	1	1	2	0	0
HH_025198-RA	481	53289.3	5.28	40.75	65.07	-0.547	Nuclear	1R-MYB	5	0	0	0	1	0	1	0	0	0	0	0	0	0	0	0	0	0	0	1	0	0	0	0	0	0	1	0	0	0	0	1	0	0	0	0	1	0	1	0	0
HH_037531-RA	310	35573.2	5.29	48.35	59.81	-0.874	Nuclear	R2/R3-MYB	3	2	1	1	1	1	0	1	0	0	0	0	0	0	1	0	0	0	0	0	0	0	0	0	0	0	1	0	2	0	0	0	1	0	0	1	0	0	0	1	0
HH_008891-RA	640	71015	5.29	54.72	72.75	-0.674	Nuclear	1R-MYB	8	0	0	0	1	0	0	0	0	0	0	0	0	1	0	0	0	0	1	2	0	0	0	0	0	0	0	0	0	0	1	1	0	1	0	0	1	0	1	0	0
HH_009268-RA	299	34284.7	5.32	55.09	53.18	-0.882	Nuclear	R2/R3-MYB	4	1	1	1	1	1	0	1	1	0	0	0	0	0	0	0	0	0	1	0	1	0	0	0	0	0	2	0	0	0	0	0	0	2	0	0	3	0	0	0	0
HH_026650-RA	364	40176.9	5.32	50.12	77.2	-0.503	Nuclear	R2/R3-MYB	2	0	1	1	1	1	0	1	1	0	0	1	0	0	0	0	0	0	0	0	0	0	0	0	0	0	0	0	1	0	0	0	0	0	0	0	0	0	0	2	1
HH_017653-RA	331	35665.3	5.36	49.63	57.76	-0.776	Nuclear	1R-MYB	1	0	0	0	1	0	1	1	0	0	0	0	0	0	0	0	0	0	0	1	0	0	0	0	0	0	0	0	1	0	0	2	0	1	0	1	0	0	2	0	0
HH_016343-RA	210	23524.9	5.37	52.35	66.86	-0.833	Nuclear	1R-MYB	0	2	0	0	1	0	0	1	0	0	1	0	1	0	0	0	0	0	0	0	0	0	0	0	0	0	2	0	1	0	0	3	0	0	0	0	0	0	3	0	0
HH_036254-RA	252	28570.7	5.39	49.83	59.17	-0.831	Nuclear	R2/R3-MYB	3	2	1	1	1	1	0	1	1	0	0	0	0	0	0	0	0	0	1	0	0	0	0	0	0	0	1	0	4	0	0	1	0	0	0	0	0	0	1	1	0
HH_005693-RA	287	32409.2	5.41	50.29	67.7	-0.69	Nuclear	R2/R3-MYB	0	0	1	1	0	1	0	0	0	0	0	1	0	0	0	0	0	1	0	0	0	1	0	0	0	0	0	0	2	0	1	2	0	1	0	0	1	0	2	0	0
HH_004762-RA	461	51206.1	5.41	65.48	68.55	-0.725	Nuclear	R2/R3-MYB	11	0	0	1	1	1	0	0	0	0	0	0	0	0	0	0	0	0	0	0	0	0	1	0	0	0	0	0	1	0	0	2	0	0	0	0	0	0	2	1	0
HH_027846-RA	555	60910.3	5.41	53.68	63.28	-0.657	Nuclear	R2/R3-MYB	3	2	1	1	1	1	0	1	0	0	0	0	0	0	0	0	0	0	0	1	0	0	1	0	0	0	0	0	2	0	0	1	0	1	0	0	0	0	1	1	0
HH_003394-RA	442	49002.7	5.44	54.95	63.96	-0.827	Nuclear	1R-MYB	7	3	0	0	1	0	1	0	0	1	0	0	0	0	0	0	0	0	0	0	0	0	0	0	0	0	1	0	3	0	0	1	0	1	0	0	1	0	1	0	1
HH_025901-RA	501	56420.2	5.48	55.06	71.3	-0.7	Nuclear	R2/R3-MYB	0	1	1	1	1	1	0	1	1	0	0	1	0	0	0	0	0	0	0	0	0	0	0	1	0	0	0	0	4	0	0	0	0	0	0	0	0	0	0	1	0
HH_018086-RA	486	53869.3	5.5	58.28	58.42	-0.745	Nuclear	R2/R3-MYB	3	2	1	1	1	0	0	1	0	0	0	0	0	0	0	0	0	0	0	0	0	0	0	0	0	0	2	0	2	0	0	1	0	1	0	0	2	0	1	1	0
HH_019111-RA	285	32444.2	5.52	55.66	65.68	-0.712	Nuclear	R2/R3-MYB	0	0	1	1	1	1	0	1	1	0	0	0	0	0	0	0	0	0	0	0	0	0	0	0	0	0	4	0	3	0	0	1	0	0	0	0	0	0	1	2	0
HH_012574-RA	273	31410.3	5.54	61.45	66.74	-0.802	Nuclear	R2/R3-MYB	3	1	1	1	1	1	0	1	1	0	0	0	0	0	0	0	0	0	0	0	0	0	0	0	1	0	0	0	1	0	0	0	0	1	0	0	2	0	0	0	0
HH_009445-RA	457	47929.5	5.59	57.67	55.67	-0.699	Nuclear	R2/R3-MYB	7	0	1	1	1	1	0	1	1	0	0	0	0	0	0	0	0	0	0	0	0	0	0	0	1	0	1	0	4	0	0	1	0	1	0	0	0	0	1	1	0
HH_018295-RA	268	30304.1	5.61	56.72	70.6	-0.778	Nuclear	R2/R3-MYB	2	1	1	1	1	1	0	1	1	0	0	1	0	0	0	0	0	0	0	0	0	0	0	0	0	0	1	0	2	0	0	1	0	1	0	0	0	0	1	0	0
HH_000275-RA	1280	140036	5.67	54.49	62.86	-0.719	Nuclear	1R-MYB	5	2	1	0	1	0	0	0	0	0	0	0	3	0	0	0	0	0	1	0	0	0	0	0	0	0	2	0	1	0	0	2	0	0	0	0	1	0	2	2	0
HH_018877-RA	429	47568.9	5.68	67.09	57.06	-0.834	Nuclear	1R-MYB	7	1	0	0	1	0	1	0	0	1	0	0	0	0	0	0	0	0	0	1	0	0	0	0	0	0	0	0	1	1	1	0	1	1	0	0	0	0	0	0	0
HH_024034-RA	773	85046.5	5.68	47.46	71.32	-0.655	Chloroplast	1R-MYB	7	0	0	0	1	0	0	0	0	0	0	0	1	0	0	0	0	0	1	0	0	0	0	0	0	0	0	0	0	0	0	1	0	0	0	0	0	0	1	0	0
HH_010955-RA	340	38783.2	5.7	49.06	69.15	-0.734	Nuclear	R2/R3-MYB	3	0	1	1	1	1	0	1	1	0	0	1	0	0	0	0	0	0	1	0	0	0	0	0	0	0	1	0	14	0	0	1	0	0	0	0	0	0	1	0	1
HH_001097-RA	390	44671.1	5.8	57.63	61.26	-0.817	Nuclear	R2/R3-MYB	0	0	1	1	1	1	0	1	1	0	0	0	0	0	0	0	0	0	0	0	1	0	0	0	0	0	0	0	1	0	0	3	0	0	0	0	1	0	3	0	0
HH_000412-RA	226	25711.5	5.84	54.39	49.6	-1.061	Nuclear	1R-MYB	2	1	0	0	1	0	0	1	0	0	1	0	1	0	0	0	0	0	0	0	1	0	0	0	0	0	2	0	1	0	0	1	1	0	0	0	0	0	1	1	0
HH_004367-RA	391	43457.2	5.84	63.89	52.92	-0.818	Nuclear	R2/R3-MYB	3	1	1	1	1	1	0	0	0	0	0	0	0	1	0	0	0	0	1	1	0	0	0	0	0	0	0	0	2	0	0	1	0	0	0	1	0	0	1	0	0
HH_019109-RA	306	34879	5.87	56.32	65.29	-0.764	Nuclear	R2/R3-MYB	0	1	1	1	1	1	0	1	1	0	0	0	0	0	0	0	0	0	0	0	0	0	0	0	0	0	2	0	0	0	0	0	2	2	0	0	0	0	0	0	0
HH_006897-RA	356	40799.4	5.89	42.53	75.31	-0.817	Nuclear	R2/R3-MYB	0	0	1	1	1	1	0	1	0	0	0	0	0	0	0	0	1	0	0	0	0	0	0	0	0	0	2	0	5	0	0	2	1	0	0	0	3	0	2	0	0
HH_006861-RA	328	36801.7	5.91	48.15	82.99	-0.439	Nuclear	R2/R3-MYB	0	0	1	1	1	1	0	1	1	0	0	1	0	0	0	0	0	0	0	0	0	0	0	0	0	0	2	0	1	0	0	4	0	0	0	0	4	0	4	0	0
HH_013401-RA	382	42051.4	5.91	55.72	65.13	-0.811	Nuclear	R2/R3-MYB	3	2	1	1	1	1	0	1	1	0	0	1	0	0	0	0	0	0	0	0	0	1	0	0	0	0	1	0	10	0	0	2	0	0	0	0	0	0	2	0	1
HH_022580-RA	380	42301.1	5.92	58.52	63.87	-0.704	Nuclear	R2/R3-MYB	5	0	1	1	1	1	0	1	1	0	0	0	0	0	0	0	0	0	0	0	0	1	0	0	0	0	0	0	3	0	0	0	0	0	0	0	0	0	0	0	0
HH_023326-RA	202	23590.4	5.94	39.65	64.21	-0.807	Nuclear	R2/R3-MYB	0	0	1	1	1	0	0	1	0	0	0	0	0	0	1	0	0	1	0	0	0	0	0	0	0	0	0	0	4	0	0	0	0	0	0	0	1	0	0	2	0
HH_011198-RA	376	40766	5.96	42.75	65.69	-0.661	Nuclear	R2/R3-MYB	2	2	1	1	1	1	0	0	0	0	0	0	0	1	0	0	0	0	0	0	0	0	0	0	0	0	1	0	0	0	0	3	0	0	0	0	0	0	3	0	0
HH_031123-RA	661	74377.5	5.97	61.38	80.24	-0.431	Nuclear	R2/R3-MYB	12	0	1	1	0	1	0	0	0	0	0	1	0	0	0	0	0	0	0	0	0	0	0	0	0	0	1	0	3	0	0	0	0	0	0	0	0	0	0	1	0
HH_030704-RA	265	30310.8	6	52.16	63.62	-0.763	Nuclear	R2/R3-MYB	3	2	1	1	1	1	0	1	1	0	0	0	0	0	0	0	0	0	0	1	0	0	0	0	0	0	2	0	3	0	1	8	1	1	0	0	0	0	8	0	0
HH_018742-RA	263	30349.3	6.02	60.94	54.83	-0.761	Nuclear	R2/R3-MYB	3	1	1	1	1	1	0	1	0	0	0	0	0	0	0	0	0	1	0	1	0	0	0	0	0	0	0	0	2	0	0	5	1	0	0	0	0	0	5	0	1
HH_014991-RA	352	38860.3	6.05	56.21	64.8	-0.575	Chloroplast	1R-MYB	0	1	0	0	1	0	1	0	0	0	0	0	0	0	0	0	0	0	0	1	0	0	0	0	0	0	1	0	2	0	0	0	0	0	0	0	2	0	0	0	0
HH_030962-RA	357	40010.2	6.05	48.33	71.57	-0.525	Nuclear	R2/R3-MYB	0	1	1	1	1	1	0	1	0	0	0	0	0	0	0	0	0	0	1	0	0	0	0	0	0	0	1	0	4	0	0	0	0	0	0	1	2	0	0	0	0
HH_002997-RA	258	30012.6	6.12	55.74	52.83	-0.904	Nuclear	R2/R3-MYB	3	1	1	1	1	1	0	1	0	0	0	0	0	0	0	0	0	0	0	0	0	0	0	0	0	0	1	0	2	0	0	2	0	0	0	0	0	0	2	1	0
HH_000276-RA	1491	162779	6.13	49.36	64.36	-0.697	Nuclear	1R-MYB	4	2	1	0	1	0	0	0	0	0	0	0	3	0	0	0	0	0	0	0	0	0	2	0	1	0	0	0	5	0	0	2	1	0	0	0	2	0	2	2	0
HH_020904-RA	230	26795.9	6.14	68.89	62.74	-0.806	Nuclear	R2/R3-MYB	0	0	1	1	1	1	0	1	0	0	0	0	0	0	1	0	0	0	0	0	0	0	0	0	0	0	0	0	0	0	0	0	0	0	0	0	0	0	0	0	0
HH_010550-RA	364	41652.5	6.14	43.21	65.85	-0.944	Nuclear	1R-MYB	5	1	0	0	1	0	1	0	0	0	0	0	0	0	0	0	0	0	0	0	0	0	0	0	0	0	0	0	6	0	0	1	1	1	0	0	0	0	1	0	1
HH_004743-RA	399	44824.2	6.14	64.4	54.06	-0.88	Nuclear	R2/R3-MYB	3	2	1	1	1	1	0	0	0	0	0	0	0	1	0	0	0	0	0	0	0	0	0	0	0	0	0	0	6	0	1	1	0	0	0	0	3	0	1	0	0
HH_036543-RA	403	44263.1	6.21	53.23	70.12	-0.596	Nuclear	1R-MYB	0	1	0	0	1	0	1	0	0	0	0	0	0	0	0	0	0	0	0	0	1	0	0	0	0	0	0	0	3	0	0	0	0	0	0	0	0	0	0	1	0
HH_002523-RA	394	44768.6	6.21	62.01	58.17	-0.924	Nuclear	R2/R3-MYB	0	0	1	1	1	1	0	1	1	0	0	0	0	0	0	0	0	0	0	0	0	0	0	0	0	0	0	0	2	0	0	0	0	0	0	0	0	0	0	0	0
HH_033783-RA	1246	140410	6.21	52.72	76.3	-0.712	Nuclear	R2/R3-MYB	0	0	1	1	1	1	0	1	1	0	0	0	0	0	0	0	0	1	1	0	0	0	1	0	0	0	0	0	3	0	0	1	0	0	0	0	1	0	1	0	0
HH_028892-RA	259	30305	6.25	56.57	65.14	-0.784	Nuclear	R2/R3-MYB	3	0	1	1	1	1	0	1	0	0	0	0	0	0	1	0	0	0	1	0	0	0	0	0	0	0	2	0	5	0	0	4	0	0	0	2	0	0	4	4	0
HH_024349-RA	645	71344	6.29	61.16	67.4	-0.674	Nuclear	1R-MYB	11	0	0	0	1	0	1	0	0	1	0	0	0	0	0	0	0	0	0	0	0	0	0	1	0	0	0	0	12	0	1	2	0	0	0	0	2	0	2	1	0
HH_031337-RA	323	36889.3	6.3	50.76	70.65	-0.855	Nuclear	R2/R3-MYB	0	0	1	1	1	1	0	0	1	0	0	0	0	0	0	0	1	0	0	0	0	0	0	0	0	0	1	0	3	0	1	4	0	0	0	0	0	2	4	1	0
HH_007067-RA	350	39451.4	6.32	51.3	64.63	-0.567	Nuclear	R2/R3-MYB	3	0	1	1	1	1	0	1	1	0	0	1	0	0	0	0	0	0	0	2	1	0	0	0	0	0	1	0	5	0	0	0	0	0	0	1	0	0	0	0	0
HH_011174-RA	338	38641.8	6.33	50.37	78.17	-0.627	Nuclear	R2/R3-MYB	0	0	1	1	1	1	0	1	0	0	0	1	0	0	0	0	0	0	0	1	1	0	0	0	0	0	0	0	1	0	2	3	0	0	0	0	0	1	3	1	0
HH_039392-RA	334	37616.8	6.34	56.29	59.01	-0.822	Nuclear	R2/R3-MYB	3	2	1	1	1	1	0	1	1	0	0	0	0	0	0	0	0	0	0	1	0	0	1	0	0	0	1	1	5	0	0	2	1	1	0	1	1	0	2	0	0
HH_003152-RA	540	60387.8	6.34	47.83	56.57	-0.792	Nuclear	R2/R3-MYB	5	1	1	1	1	1	0	1	0	0	0	0	0	0	0	0	0	0	0	0	0	0	0	0	0	0	0	0	3	0	0	0	0	0	0	1	2	0	0	0	0
HH_003099-RA	352	37757.9	6.35	49.8	62.84	-0.614	Nuclear	1R-MYB	3	2	0	0	1	0	0	1	0	0	1	0	0	0	0	0	0	0	0	0	0	0	0	0	0	0	1	0	2	0	0	2	0	1	0	0	0	0	2	1	0
HH_004854-RA	573	64966.2	6.35	44.41	74	-0.621	Nuclear	1R-MYB	0	0	0	0	1	0	1	0	0	0	0	0	0	0	0	0	0	0	0	0	0	0	0	0	0	0	1	0	3	0	0	2	0	1	0	1	0	0	2	1	0
HH_001645-RA	285	31922.1	6.36	51.13	76.95	-0.447	Nuclear	R2/R3-MYB	2	0	1	1	0	1	0	0	0	0	0	0	0	0	0	0	0	0	0	1	0	0	0	0	0	0	3	0	3	0	0	1	1	0	0	0	0	0	1	0	0
HH_008359-RA	322	35903.8	6.36	51.37	54.22	-0.843	Nuclear	3R-MYB	0	0	0	1	0	1	0	0	0	0	0	0	0	0	0	0	0	0	0	0	0	0	0	0	0	0	0	0	1	0	0	0	2	0	0	1	1	0	0	0	0
HH_018002-RA	329	36098.6	6.37	42.83	67.29	-0.598	Nuclear	1R-MYB	0	1	0	0	1	0	0	0	0	0	0	0	1	0	0	1	0	0	0	0	0	0	0	0	0	0	0	0	0	0	0	5	0	0	0	0	0	0	5	3	0
HH_014954-RA	240	27079.9	6.39	41.29	58.96	-0.856	Nuclear	R2/R3-MYB	0	0	0	1	0	1	0	0	0	0	0	0	0	0	0	0	0	0	0	0	0	1	0	0	0	0	0	0	1	0	0	1	0	0	0	0	1	0	1	1	0
HH_001644-RA	399	46040.7	6.4	52.06	60.33	-0.91	Nuclear	R2/R3-MYB	3	0	1	1	1	1	0	0	1	0	0	0	0	0	0	0	0	0	0	0	0	0	0	0	0	0	0	0	4	0	0	1	0	0	0	0	0	0	1	1	0
HH_013893-RA	344	39380.1	6.43	52.67	64.07	-0.887	Nuclear	R2/R3-MYB	3	2	1	1	1	1	0	1	1	0	0	0	0	0	0	0	0	0	0	0	0	0	0	0	0	0	0	0	1	0	0	0	0	0	0	0	2	0	0	2	0
HH_020518-RA	434	47260.5	6.45	63.55	53.5	-0.818	Nuclear	1R-MYB	5	2	0	0	1	0	0	0	0	0	0	0	1	0	0	0	0	0	1	3	0	0	0	0	0	0	0	0	9	0	0	1	0	0	0	0	0	0	1	1	0
HH_035772-RA	296	34263.3	6.46	63.43	66.25	-0.787	Nuclear	R2/R3-MYB	3	1	1	1	1	1	0	1	0	0	0	0	0	0	0	0	0	0	0	0	0	0	0	0	1	0	2	0	2	0	1	3	0	1	0	3	1	0	3	0	1
HH_020827-RA	339	38254.9	6.47	63.44	74.75	-0.778	Nuclear	R2/R3-MYB	5	1	1	1	1	1	0	1	1	0	0	0	0	0	0	0	0	0	0	0	0	0	0	0	0	0	0	0	0	0	0	0	0	0	0	0	0	0	0	0	0
HH_009007-RA	491	53258.5	6.68	54.66	55.76	-0.836	Nuclear	1R-MYB	5	2	0	0	1	0	1	0	0	0	1	0	0	0	0	0	0	0	0	2	0	0	0	0	0	0	0	0	3	0	1	1	0	1	0	1	0	0	1	0	0
HH_017075-RA	298	33717.8	6.71	51.37	63.49	-0.727	Nuclear	R2/R3-MYB	3	0	1	1	1	1	0	1	1	0	0	0	0	0	0	0	0	0	2	0	0	0	0	0	0	0	0	0	3	0	0	3	0	0	0	0	0	0	3	0	0
HH_027027-RA	276	30763.8	6.76	58.81	70	-0.575	Nuclear	R2/R3-MYB	3	1	1	1	1	1	0	1	1	0	0	1	0	0	0	0	0	0	0	0	0	0	0	0	0	0	0	0	6	0	0	0	0	1	0	1	1	0	0	0	0
HH_020632-RA	376	42577.5	6.77	42.98	70.05	-0.721	Nuclear	R2/R3-MYB	0	0	1	1	1	1	0	1	1	0	0	1	0	0	0	0	0	0	0	0	0	0	0	0	0	0	0	0	0	0	0	0	0	3	0	0	0	0	0	0	0
HH_003432-RA	401	44536.7	6.79	51.72	69.6	-0.658	Cytosolskeleton	1R-MYB	4	1	0	0	1	0	0	0	0	0	1	0	1	0	0	0	0	0	1	0	0	0	0	0	0	0	1	0	2	0	0	2	0	0	0	0	1	0	2	0	0
HH_005314-RA	328	35971.5	6.8	39.55	72.26	-0.486	Nuclear	1R-MYB	8	2	0	0	1	0	0	0	0	0	0	0	1	0	0	0	0	0	1	1	0	0	1	0	0	0	0	0	0	0	0	0	1	0	0	0	1	0	0	0	0
HH_034580-RA	362	41125.5	6.83	64.42	66.57	-0.745	Nuclear	R2/R3-MYB	0	0	1	1	1	1	0	1	1	0	0	0	0	0	0	0	0	0	1	1	0	0	1	0	0	0	1	0	0	0	0	10	0	1	0	0	1	0	10	3	1
HH_014165-RA	476	53824	6.83	52.21	80.9	-0.681	Nuclear	1R-MYB	5	2	0	0	1	0	0	0	0	0	0	0	1	1	0	0	0	0	0	0	0	0	0	0	0	0	0	0	6	0	0	1	0	1	0	1	0	0	1	0	0
HH_036705-RA	954	108591	6.83	52.17	68.41	-0.851	Nuclear	4R-MYB	2	0	3	0	1	0	0	0	0	0	0	0	2	2	0	0	0	0	0	0	0	0	0	0	0	0	3	0	1	0	0	2	0	0	0	0	1	0	2	2	0
HH_002330-RA	357	40299.3	6.91	48.67	68.35	-0.719	Nuclear	R2/R3-MYB	3	0	1	1	1	1	0	1	1	0	0	1	0	0	0	0	0	0	0	0	0	0	0	0	0	0	0	0	1	0	0	2	0	0	0	0	1	0	2	0	0
HH_006366-RA	342	38217.2	7	54.68	75.41	-0.645	Nuclear	R2/R3-MYB	3	0	1	1	1	1	0	1	1	0	0	0	0	0	0	0	0	0	0	0	1	0	0	0	0	0	1	1	4	0	0	2	0	3	0	0	0	0	2	0	0
HH_018336-RA	444	48608	7.01	47.23	76.22	-0.347	Chloroplast	1R-MYB	4	0	0	0	1	0	0	1	0	0	1	0	0	0	0	0	0	0	1	1	0	0	0	0	1	0	0	0	2	0	1	0	1	1	0	0	1	0	0	0	0
HH_034542-RA	300	34291.6	7.03	51.46	70.47	-0.702	Nuclear	R2/R3-MYB	0	1	1	1	1	1	0	0	1	0	0	0	0	0	0	0	0	0	1	0	0	0	0	0	0	0	1	0	3	0	0	1	0	0	0	0	0	0	1	0	0
HH_006161-RA	250	28821.3	7.05	45.62	67.84	-0.784	Nuclear	R2/R3-MYB	3	0	1	1	1	1	0	1	1	0	0	0	0	0	0	0	0	0	1	0	0	0	0	0	0	0	0	0	0	0	0	3	1	1	0	0	0	0	3	2	0
HH_015423-RA	301	33259.1	7.06	44.33	55.75	-0.656	Nuclear	1R-MYB	2	0	0	0	1	0	0	1	0	0	1	0	1	0	0	0	0	0	1	0	0	0	0	0	0	0	1	0	5	0	1	3	0	1	0	0	1	0	3	2	0
HH_002090-RA	300	32090.8	7.07	31.93	69.27	-0.675	Cytosol	1R-MYB	6	1	0	0	1	0	1	0	0	1	0	0	0	0	0	0	0	0	0	0	0	1	0	0	0	0	1	0	0	0	0	0	0	0	0	0	4	0	0	0	0
HH_003960-RA	231	27194.7	7.1	63.89	74.24	-0.94	Nuclear	R2/R3-MYB	0	0	1	1	1	1	0	1	0	0	0	0	0	0	0	0	0	0	3	1	0	0	0	0	0	0	2	1	12	0	0	2	0	0	0	0	0	0	2	0	0
HH_011764-RA	269	31112.3	7.12	50.41	80.45	-0.699	Nuclear	R2/R3-MYB	4	0	1	1	1	1	0	1	0	0	0	0	0	0	0	0	0	0	0	0	1	0	0	0	0	0	0	0	3	0	0	0	0	0	0	0	0	0	0	0	0
HH_002776-RA	285	31365.1	7.12	57.93	69.86	-0.649	Nuclear	1R-MYB	1	0	0	0	1	0	1	0	0	0	0	0	0	0	0	0	0	0	0	0	0	0	0	0	0	0	0	0	5	0	0	7	0	0	0	0	0	0	7	2	0
HH_032403-RA	378	42820.3	7.16	41.83	71.69	-0.755	Nuclear	1R-MYB	6	2	0	0	1	0	1	0	0	1	0	0	0	0	0	0	0	0	1	0	1	0	0	0	0	0	0	0	3	0	0	2	0	2	0	0	1	1	2	3	0
HH_007279-RA	333	36849.5	7.26	52.75	89.46	-0.216	Cacular membrane	1R-MYB	6	2	0	0	1	0	1	0	0	1	0	0	0	0	0	0	0	0	0	2	1	0	0	0	0	0	0	0	4	0	0	2	0	0	0	1	1	0	2	3	0
HH_001650-RA	364	39807.4	7.47	57.37	58.16	-0.636	Nuclear	1R-MYB	7	1	0	0	1	0	0	0	0	0	0	0	0	1	0	0	0	0	0	0	0	0	1	0	0	0	1	0	1	0	0	4	0	0	0	0	2	1	4	1	0
HH_020994-RA	298	33528.8	7.53	41.91	67.18	-0.693	Nuclear	R2/R3-MYB	3	4	1	1	1	1	0	1	1	0	0	0	0	0	0	0	0	0	0	0	0	0	0	0	0	0	0	0	0	0	0	0	0	0	0	0	0	0	0	0	0
HH_031203-RA	342	38518.4	7.61	53.4	67.84	-0.865	Nuclear	1R-MYB	6	0	0	0	1	0	1	0	0	0	0	0	0	0	0	0	0	0	1	0	0	0	0	0	0	0	1	0	0	0	0	0	0	0	0	0	0	0	0	2	0
HH_002911-RA	321	36813.9	7.65	50.31	71.68	-0.707	Nuclear	1R-MYB	9	1	0	0	1	0	1	0	0	1	0	0	0	0	0	0	0	0	0	1	0	0	0	0	0	0	0	0	9	0	0	1	0	1	0	0	1	0	1	0	0
HH_004746-RA	310	34878.4	7.66	52.97	78	-0.68	Nuclear	1R-MYB	7	0	0	0	1	0	1	0	0	1	0	0	0	0	0	0	0	0	0	0	0	0	0	0	0	0	2	0	0	0	0	1	0	0	0	0	2	0	1	0	0
HH_028881-RA	341	38868.5	7.66	44.55	74.34	-0.725	Nuclear	R2/R3-MYB	3	0	1	1	1	1	0	1	0	0	0	1	0	0	0	0	0	0	2	0	0	0	0	0	0	0	0	0	21	0	0	3	0	1	0	0	0	0	3	0	0
HH_003053-RA	306	34550.1	7.67	47.05	75.56	-0.582	Nuclear	R2/R3-MYB	0	1	1	1	1	1	0	1	1	0	0	1	0	0	0	0	0	0	0	0	0	1	0	0	0	0	0	0	2	0	1	0	0	0	0	1	0	0	0	0	0
HH_012299-RA	359	39796.1	7.67	63.14	65.24	-0.825	Nuclear	R2/R3-MYB	3	2	1	1	1	1	0	1	1	0	0	0	0	0	0	0	0	0	1	0	0	0	0	0	0	0	2	0	0	0	0	0	0	0	0	0	1	0	0	0	1
HH_014373-RA	369	41773.5	7.67	67.05	60.81	-0.884	Nuclear	R2/R3-MYB	4	1	1	1	1	1	0	1	1	0	0	0	0	0	0	0	0	0	1	0	0	0	0	0	0	0	1	0	2	0	1	1	0	0	0	0	0	0	1	0	0
HH_014877-RA	306	33492.8	7.69	55.75	80.59	-0.526	Nuclear	R2/R3-MYB	3	2	1	1	1	1	0	1	1	0	0	1	0	0	0	0	0	0	2	0	0	0	0	0	0	0	1	0	4	0	0	0	0	0	0	0	0	0	0	1	0
HH_031012-RA	238	26246	7.72	54.74	58.74	-0.669	Nuclear	R2/R3-MYB	1	0	1	1	1	1	0	0	0	0	0	0	0	1	0	0	0	0	0	1	0	0	0	0	0	0	0	0	3	0	0	0	0	0	0	0	0	0	0	0	0
HH_023332-RA	220	25812.9	7.73	48.73	61.64	-0.894	Nuclear	R2/R3-MYB	3	0	1	1	1	1	0	1	0	0	0	0	0	0	1	0	0	0	1	0	0	0	0	0	0	0	1	0	1	0	0	2	0	0	0	0	0	0	2	0	0
HH_005507-RA	171	19653.1	7.76	73.24	68.42	-0.845	Nuclear	R2/R3-MYB	4	2	1	1	0	1	0	0	0	0	0	0	0	0	0	0	0	0	1	0	0	0	0	0	0	0	1	0	3	0	1	0	0	0	0	0	0	0	0	0	0
HH_013423-RA	243	27283.5	7.8	46.99	69.84	-0.759	Nuclear	R2/R3-MYB	0	0	1	1	1	1	0	1	0	0	0	1	0	0	0	0	0	0	0	0	0	0	0	0	0	0	0	0	0	0	0	0	0	1	0	0	0	0	0	0	0
HH_020512-RA	456	49786.9	7.81	63.45	59.25	-0.759	Nuclear	1R-MYB	6	2	0	0	1	0	1	0	0	0	0	0	0	0	0	0	0	0	0	1	0	0	0	0	0	0	0	0	4	0	0	0	0	0	0	0	1	0	0	1	0
HH_026177-RA	382	41572	8.1	59.67	54.45	-0.863	Nuclear	1R-MYB	5	2	0	0	1	0	1	0	0	0	0	0	0	0	0	0	0	0	0	0	0	0	0	0	0	0	0	0	7	0	0	3	0	1	0	0	1	0	3	0	0
HH_011335-RA	244	28585.6	8.16	67.93	74.26	-0.689	Nuclear	R2/R3-MYB	3	0	1	1	0	1	0	0	0	0	0	0	0	1	0	0	0	0	1	0	0	0	0	0	0	0	0	0	3	0	1	1	0	2	0	0	0	0	1	1	0
HH_030803-RA	246	28766.5	8.18	56.61	70.16	-0.787	Nuclear	R2/R3-MYB	3	2	1	1	1	1	0	1	0	0	0	0	0	0	1	0	0	0	1	0	0	0	0	0	0	0	0	0	0	0	1	2	1	0	0	0	1	0	2	0	0
HH_002184-RA	361	38824.9	8.26	61.47	69.42	-0.521	Nuclear	R2/R3-MYB	1	0	1	1	1	1	0	0	0	0	0	0	0	1	0	0	0	0	0	0	0	0	0	0	1	0	0	0	1	0	2	1	2	0	0	1	1	0	1	0	0
HH_023417-RA	596	63448.8	8.26	44.54	70.29	-0.601	Nuclear	1R-MYB	0	1	0	0	1	0	0	0	0	0	0	0	0	1	0	0	0	0	0	1	0	0	0	0	0	0	1	0	0	0	0	1	0	0	0	0	1	0	1	0	0
HH_014256-RA	216	24936.8	8.29	63.23	62.27	-0.97	Nuclear	R2/R3-MYB	3	3	1	1	1	1	0	1	1	0	0	0	0	0	0	0	0	0	1	0	0	0	1	0	0	0	0	0	2	0	0	3	0	0	0	0	2	0	3	3	0
HH_008088-RA	468	52054.2	8.29	45.2	77.65	-0.606	Nuclear	1R-MYB	6	1	0	0	1	0	1	0	0	0	0	0	0	0	1	0	0	0	0	0	0	0	0	0	0	0	2	0	4	0	0	1	0	1	0	0	0	0	1	1	0
HH_038934-RA	375	41940.2	8.3	43.22	74.43	-0.576	Nuclear	1R-MYB	6	1	0	0	1	0	1	0	0	0	0	0	0	0	0	0	0	0	0	0	0	0	0	0	0	0	0	0	2	0	0	0	0	0	0	0	0	0	0	1	0
HH_010709-RA	375	41940.2	8.3	43.22	74.43	-0.576	Nuclear	1R-MYB	6	1	0	0	1	0	1	0	0	0	0	0	0	0	0	0	0	0	0	0	0	0	0	0	0	0	0	0	3	0	0	0	0	0	0	0	0	0	0	1	0
HH_008243-RA	286	32501.5	8.31	44.97	70.28	-0.815	Nuclear	R2/R3-MYB	0	0	1	1	1	1	0	1	1	0	0	0	0	0	0	0	0	0	0	0	0	0	0	0	0	0	1	0	17	0	1	5	0	0	0	0	0	0	5	0	0
HH_028013-RA	233	25748.9	8.34	61.32	69.48	-0.661	Nuclear	R2/R3-MYB	1	0	1	1	1	1	0	0	0	0	0	0	0	1	0	0	0	0	0	0	0	0	0	0	0	0	1	0	3	0	0	0	0	1	0	0	3	0	0	0	0
HH_006898-RA	305	34867.3	8.34	37.95	78.26	-0.71	Nuclear	R2/R3-MYB	0	0	1	1	1	1	0	1	1	0	0	0	0	0	0	0	1	0	1	1	0	0	0	0	0	0	1	0	0	0	0	1	0	0	0	0	1	0	1	0	0
HH_011695-RA	423	47680.3	8.34	43.08	71.47	-0.63	Nuclear	R2/R3-MYB	0	0	1	1	1	1	0	1	1	0	0	1	0	0	0	0	0	0	1	0	0	0	0	0	0	0	1	0	18	0	0	2	0	0	0	0	1	0	2	0	0
HH_035977-RA	521	58384	8.41	47.03	72.44	-0.532	Nuclear	R2/R3-MYB	0	0	1	1	1	1	0	1	1	0	0	0	0	0	0	0	0	0	1	0	0	0	0	0	0	0	1	0	1	0	1	2	0	0	0	1	2	0	2	1	1
HH_000534-RA	326	35887.5	8.44	47.87	69.14	-0.543	Nuclear	1R-MYB	8	4	0	0	1	0	0	0	0	0	0	0	1	0	0	1	0	0	0	0	0	0	0	0	1	0	2	0	11	0	0	3	0	0	0	0	2	0	3	1	0
HH_006850-RA	357	40141.4	8.48	49.84	61.48	-0.822	Nuclear	1R-MYB	6	2	0	0	1	0	1	0	0	0	0	0	0	0	0	0	0	0	0	0	0	0	0	0	0	0	2	0	9	0	1	3	0	0	0	0	2	0	3	1	0
HH_026590-RA	300	34030.3	8.5	60.5	64.43	-0.817	Nuclear	R2/R3-MYB	4	2	1	1	1	1	0	1	1	0	0	1	0	0	0	0	0	0	0	0	0	0	0	0	0	0	0	0	2	0	0	2	0	0	0	0	0	0	2	1	0
HH_010143-RA	273	31756.7	8.53	44.65	63.88	-0.816	Nuclear	R2/R3-MYB	3	2	1	1	1	1	0	1	0	0	0	0	0	0	0	0	0	0	0	0	0	0	0	0	0	0	0	0	0	0	0	0	0	1	0	0	1	0	0	2	1
HH_014105-RA	369	41535.9	8.55	44.18	62.9	-0.83	Nuclear	1R-MYB	6	2	0	0	1	0	1	0	0	0	0	0	0	0	0	0	0	0	0	3	1	0	0	0	0	0	0	0	2	0	0	1	0	0	0	0	3	0	1	1	0
HH_010197-RA	175	20148.6	8.59	46.37	69.71	-0.941	Nuclear	R2/R3-MYB	3	2	0	1	1	1	0	1	0	0	0	1	0	0	0	0	0	0	0	0	1	0	0	0	0	0	0	1	9	0	0	2	0	0	0	0	0	0	2	2	0
HH_010195-RA	181	20681.2	8.59	51.54	67.96	-0.94	Nuclear	R2/R3-MYB	3	2	0	1	1	1	0	1	0	0	0	1	0	0	0	0	0	0	0	0	1	0	0	0	0	0	1	0	6	0	0	2	0	0	0	0	0	0	2	1	0
HH_029380-RA	199	23353.6	8.61	44.24	64.22	-0.806	Nuclear	R2/R3-MYB	3	0	1	1	0	1	0	1	0	0	0	1	0	0	0	0	0	0	0	0	0	0	0	0	0	0	0	0	1	0	1	0	0	1	0	0	2	0	0	0	0
HH_037534-RA	215	24777.6	8.63	67.24	63.07	-0.985	Nuclear	R2/R3-MYB	0	0	1	1	1	1	0	1	1	0	0	0	0	0	0	0	0	0	0	0	0	1	0	0	0	0	0	0	4	0	0	3	0	0	0	0	0	0	3	0	1
HH_004359-RA	363	40915.4	8.65	52.29	69.89	-0.593	Nuclear	R2/R3-MYB	0	0	1	1	1	1	0	1	0	0	0	1	0	0	0	0	0	0	0	0	0	0	0	0	0	0	1	0	1	0	0	3	0	0	0	0	0	0	3	0	1
HH_011264-RA	191	22354.4	8.67	48.46	71.94	-0.762	Nuclear	R2/R3-MYB	3	2	1	1	1	1	0	1	0	0	0	0	0	0	0	0	0	0	0	1	0	0	1	0	0	0	0	0	1	0	0	1	0	0	0	0	0	0	1	1	0
HH_002913-RA	742	81457.2	8.68	67.01	59.47	-1.146	Chloroplast	1R-MYB	0	0	0	0	1	0	0	0	0	0	0	0	0	1	0	0	0	0	1	0	0	0	0	0	0	0	0	0	0	0	0	1	0	0	0	0	0	0	1	1	0
HH_011330-RA	227	26316.7	8.7	47.18	60.09	-0.828	Nuclear	R2/R3-MYB	4	0	1	1	1	1	0	1	0	0	0	0	0	0	0	0	0	0	0	0	0	0	0	0	0	0	0	0	2	0	0	1	0	0	0	0	3	0	1	0	0
HH_028160-RA	210	23922.9	8.71	58.08	63.14	-0.769	Nuclear	1R-MYB	4	1	0	0	1	0	0	1	0	0	0	0	1	0	0	0	0	0	0	1	2	0	0	0	0	0	2	0	3	0	0	1	0	1	0	0	0	0	1	2	0
HH_028213-RA	282	30330.8	8.74	53.11	53.23	-0.767	Nuclear	1R-MYB	1	0	0	0	1	0	1	0	0	0	0	0	0	0	0	0	0	0	0	0	0	0	0	1	0	0	1	0	15	0	0	4	0	0	0	0	0	0	4	0	0
HH_007719-RA	267	30977.7	8.75	52.41	49.96	-0.904	Nuclear	R2/R3-MYB	3	0	1	0	1	1	0	1	0	0	0	0	0	0	0	0	0	0	0	0	0	0	0	0	1	0	0	0	1	0	0	0	0	0	0	1	1	0	0	0	0
HH_016263-RA	542	60290.2	8.79	40.4	72.27	-0.656	Chloroplast	1R-MYB	0	0	0	0	1	0	1	0	0	0	0	0	0	0	0	0	0	0	0	0	0	0	0	0	0	0	2	0	4	0	0	0	0	0	0	0	1	0	0	0	0
HH_008893-RA	295	34117.7	8.81	42.06	73.12	-0.805	Nuclear	R2/R3-MYB	0	0	1	1	1	1	0	1	0	0	0	0	0	0	0	0	0	0	1	0	0	0	0	0	0	0	0	0	2	0	0	1	0	1	0	0	0	0	1	2	0
HH_021301-RA	209	23218.3	8.83	35.3	72.3	-0.423	Nuclear	R2/R3-MYB	0	0	0	1	1	0	0	0	0	0	0	0	0	1	0	0	0	0	0	0	0	0	0	0	0	0	0	0	4	0	0	3	1	0	0	1	1	0	3	0	0
HH_035003-RA	318	36662.5	8.83	57.56	56.16	-1.02	Nuclear	R2/R3-MYB	2	2	1	1	1	1	0	0	0	0	0	0	0	1	0	0	0	0	0	0	0	0	1	0	0	0	3	0	8	0	0	1	0	1	0	0	0	0	1	1	0
HH_002112-RA	459	52221.5	8.84	52.12	57.56	-1.025	Nuclear	1R-MYB	7	1	0	0	1	0	1	0	0	0	0	0	0	0	0	0	0	0	1	1	0	0	0	0	0	0	0	0	9	0	2	3	1	0	0	0	1	0	3	0	1
HH_025480-RA	269	30142.8	8.86	51.53	63.87	-0.872	Nuclear	R2/R3-MYB	4	0	1	1	1	1	0	1	0	0	0	1	0	0	0	0	0	0	2	0	0	0	0	0	0	0	1	0	3	0	0	3	0	0	0	0	0	0	3	1	0
HH_019112-RA	287	32255.1	8.86	59.19	68.26	-0.712	Nuclear	R2/R3-MYB	0	0	1	1	1	1	0	1	1	0	0	0	0	0	0	0	0	0	0	0	0	0	0	1	0	0	2	0	10	0	0	4	0	0	0	0	0	0	4	0	0
HH_020187-RA	311	34609.5	8.87	57.58	67.46	-0.786	Nuclear	R2/R3-MYB	0	1	1	1	1	1	0	1	1	0	0	1	0	0	0	0	0	0	1	0	0	0	0	0	0	0	0	0	0	0	2	2	0	0	0	0	0	0	2	0	0
HH_008546-RA	182	20806.8	8.88	42.76	87.31	-0.504	Nuclear	R2/R3-MYB	3	0	1	1	0	1	0	0	0	0	0	0	0	0	0	0	0	0	0	0	0	0	1	0	0	0	0	0	1	0	1	3	0	0	0	0	0	0	3	1	0
HH_006365-RA	238	27326.2	8.9	54.97	68.87	-0.814	Nuclear	R2/R3-MYB	3	0	1	1	1	1	0	1	1	0	0	0	0	0	0	0	0	0	1	0	0	0	1	0	0	0	0	0	3	0	0	0	0	0	0	0	0	0	0	0	0
HH_001017-RA	428	47863.2	8.92	41.26	75.14	-0.684	Chloroplast	1R-MYB	8	0	0	0	1	0	1	0	0	1	0	0	0	0	0	0	0	0	0	0	0	0	0	0	0	0	0	0	3	0	0	3	0	1	0	0	1	0	3	0	0
HH_029206-RA	337	36865.8	8.93	67.38	65.37	-0.718	Nuclear	1R-MYB	4	1	0	0	1	0	0	1	0	0	1	0	0	0	0	0	0	0	1	0	0	0	0	1	0	0	2	0	32	0	0	5	0	0	0	0	2	0	5	0	0
HH_007572-RA	512	55640.6	8.93	57.04	68.48	-0.645	Nuclear	3R-MYB	0	2	1	1	0	1	0	0	0	0	0	0	0	1	0	0	0	0	0	0	0	0	0	0	0	0	2	0	10	0	0	2	0	0	0	0	0	0	2	1	0
HH_037252-RA	1093	121770	8.93	50.76	69.51	-0.692	Nuclear	1R-MYB	0	2	0	0	1	0	0	0	0	0	0	0	1	0	0	0	0	0	0	0	2	0	0	0	0	0	0	0	0	0	0	0	1	0	0	0	1	0	0	0	0
HH_002341-RA	286	31984.8	8.95	56.2	68.92	-0.634	Nuclear	R2/R3-MYB	0	1	1	1	1	1	0	0	1	0	0	0	0	1	0	0	0	0	0	0	0	0	0	0	0	0	2	1	20	0	0	2	0	0	0	0	0	0	2	0	1
HH_011991-RA	293	33366.1	8.97	41.15	78.53	-0.58	Nuclear	1R-MYB	7	0	0	0	1	0	0	0	0	0	0	0	1	0	0	1	0	0	0	0	0	0	0	0	0	0	4	0	1	0	0	0	0	0	0	0	0	0	0	0	0
HH_009651-RA	351	39816.1	8.98	43.1	67.15	-0.735	Nuclear	R2/R3-MYB	3	0	1	1	1	1	0	1	1	0	0	0	0	0	0	0	0	0	0	0	0	1	0	0	0	0	0	0	2	0	0	1	0	0	0	0	1	0	1	0	0
HH_017964-RA	356	40551.2	9.04	63.15	64.97	-0.893	Nuclear	R2/R3-MYB	0	0	1	1	1	1	0	1	0	0	0	0	0	0	0	0	0	0	0	0	0	0	0	0	0	0	1	0	2	0	0	0	0	0	0	0	0	0	0	0	0
HH_015223-RA	281	30653.5	9.05	44.2	81.39	-0.364	Nuclear	1R-MYB	4	1	0	0	1	0	0	0	0	0	0	0	0	1	0	0	0	0	0	2	0	0	0	0	0	0	0	0	5	0	0	2	1	1	0	0	2	0	2	4	0
HH_000078-RA	288	33570.8	9.05	53.08	69.03	-0.694	Nuclear	1R-MYB	0	0	0	0	1	1	0	1	0	0	1	0	1	0	0	0	0	0	1	0	0	1	0	0	0	0	0	0	3	0	0	0	1	0	0	0	0	0	0	2	0
HH_023836-RA	337	37988.7	9.1	51.03	66.32	-0.851	Nuclear	R2/R3-MYB	2	1	1	1	1	1	0	1	1	0	0	1	0	0	0	0	0	0	0	0	0	0	0	0	0	0	0	0	4	0	0	4	0	0	0	0	5	0	4	2	0
HH_012526-RA	338	37467.1	9.12	42.81	79.23	-0.521	Nuclear	1R-MYB	6	0	0	0	1	0	0	0	0	0	0	0	0	1	0	0	0	0	0	0	0	0	0	0	0	0	1	0	4	0	1	2	0	0	0	0	0	0	2	2	0
HH_004007-RA	374	41127.1	9.12	53.24	83.72	-0.361	Nuclear	1R-MYB	7	0	0	0	1	0	1	0	0	1	0	0	0	0	0	0	0	0	0	0	0	0	0	0	0	0	1	0	2	0	1	1	0	0	0	0	0	0	1	1	0
HH_012090-RA	483	53458	9.12	56.28	61.61	-0.759	Nuclear	3R-MYB	7	2	1	1	1	1	0	0	0	0	0	0	1	1	0	0	0	0	0	1	0	0	0	0	0	0	0	0	0	0	0	3	0	0	0	0	0	0	3	1	0
HH_009516-RA	326	35591.8	9.13	40.57	65.15	-0.618	Nuclear	1R-MYB	0	0	0	0	1	0	0	1	0	0	1	0	1	0	0	0	0	0	0	0	0	0	0	0	0	0	0	0	0	0	2	2	0	0	0	1	1	0	2	1	0
HH_009443-RA	178	20830.5	9.15	39.31	66.91	-0.979	Nuclear	R2/R3-MYB	0	0	1	1	1	1	0	1	1	0	0	0	0	0	0	0	0	0	1	0	0	0	0	0	0	0	1	0	17	0	0	3	0	0	0	0	0	0	3	0	0
HH_003497-RA	184	22164.7	9.15	73.01	59.84	-0.99	Nuclear	R2/R3-MYB	0	1	0	1	0	1	0	0	0	0	0	0	0	0	0	0	0	0	0	0	0	0	0	0	0	0	4	0	21	0	0	2	0	0	0	0	0	0	2	0	0
HH_001597-RA	387	41518.9	9.15	63.34	61.27	-0.593	Nuclear	1R-MYB	3	1	0	0	1	0	0	1	0	0	1	0	0	0	0	0	0	0	1	0	0	0	0	0	0	0	1	0	0	0	1	1	1	0	0	0	0	0	1	0	0
HH_009316-RA	234	26647.4	9.21	43.18	83.38	-0.439	Nuclear	R2/R3-MYB	3	0	1	1	1	1	0	0	0	0	0	0	0	1	0	0	0	0	0	1	0	0	0	0	0	0	0	0	6	0	0	0	0	0	0	0	0	0	0	0	0
HH_008636-RA	292	32427.9	9.22	45.7	75.24	-0.622	Nuclear	1R-MYB	6	1	0	0	1	0	0	0	0	0	0	0	0	1	0	0	0	1	0	0	0	0	0	0	0	0	0	0	0	0	0	2	2	0	0	0	0	0	2	1	0
HH_000487-RA	312	34475.7	9.22	53.42	55.99	-0.779	Nuclear	R2/R3-MYB	4	1	1	1	1	1	0	1	1	0	0	0	0	0	0	0	0	0	1	0	0	0	0	0	0	0	0	0	2	0	0	2	0	0	0	0	2	1	2	0	0
HH_014410-RA	331	36360.8	9.27	50.3	71.87	-0.561	Nuclear	1R-MYB	4	0	0	0	1	0	0	1	0	0	1	0	0	0	0	0	0	0	2	2	0	0	0	0	0	0	1	0	2	0	0	3	0	1	1	0	0	0	3	0	0
HH_015508-RA	406	45662.1	9.28	67.88	71.82	-0.668	Chloroplast	1R-MYB	8	1	0	0	1	0	1	0	0	1	0	0	0	0	0	0	0	0	0	0	0	0	0	0	0	0	1	0	1	0	1	4	0	1	0	0	0	0	4	1	0
HH_006900-RA	250	28725.4	9.3	39.37	67.88	-0.857	Nuclear	R2/R3-MYB	3	1	1	1	1	1	0	1	1	0	0	0	0	0	0	0	1	0	0	0	0	0	0	0	0	0	0	0	0	0	0	0	0	0	0	0	0	0	0	0	0
HH_017682-RA	312	34531.8	9.33	62.17	56.89	-0.698	Nuclear	1R-MYB	2	1	0	0	1	0	0	1	0	0	1	0	1	0	0	0	0	0	0	0	1	0	0	0	0	0	0	0	9	0	0	2	0	0	0	1	1	0	2	0	0
HH_005144-RA	288	31943.8	9.34	51.64	57.5	-0.826	Nuclear	1R-MYB	4	0	0	0	1	0	0	1	0	0	1	1	0	0	0	0	0	0	0	0	0	0	0	0	0	0	1	0	1	0	0	1	1	0	0	0	2	0	1	0	0
HH_020631-RA	380	42845.6	9.34	50.87	80.58	-0.547	Nuclear	R2/R3-MYB	6	0	1	1	1	1	0	1	1	0	0	1	0	0	0	0	0	0	0	0	0	0	0	0	0	0	0	0	3	0	2	2	1	1	0	1	1	0	2	0	0
HH_013164-RA	179	20297	9.36	52.77	63.69	-0.888	Nuclear	1R-MYB	5	1	0	0	1	0	1	0	0	0	0	0	0	0	0	0	0	0	1	0	0	0	0	0	0	0	0	0	1	0	0	2	0	0	0	0	1	0	2	0	0
HH_011766-RA	642	74150.4	9.37	49.38	77.9	-0.815	Nuclear	R2/R3-MYB	0	0	1	1	1	1	0	1	0	0	0	0	0	0	0	0	0	0	1	0	1	0	1	0	0	0	1	0	5	0	0	1	0	2	0	0	0	0	1	0	1
HH_005858-RA	168	19607.2	9.39	56.78	74.94	-0.883	Nuclear	R2/R3-MYB	4	0	1	1	1	1	0	1	0	0	0	0	0	0	0	0	0	0	0	1	0	0	0	0	0	0	1	0	1	0	0	2	0	0	0	0	1	0	2	1	0
HH_013853-RA	385	41500.2	9.4	63.51	68.16	-0.517	Nuclear	R2/R3-MYB	1	0	1	1	1	1	0	0	0	0	0	0	0	1	0	0	0	0	0	0	0	0	0	0	0	0	0	0	0	0	0	0	0	0	0	0	0	0	0	0	0
HH_004779-RA	370	39990.5	9.41	61.3	58.27	-0.765	Nuclear	1R-MYB	4	0	0	0	1	0	0	1	0	0	1	0	0	0	0	0	0	0	0	0	0	0	0	0	0	0	1	0	16	0	0	0	0	1	0	0	2	0	0	0	0
HH_023624-RA	211	24346.5	9.49	48.37	54.17	-0.998	Nuclear	R2/R3-MYB	4	0	0	1	1	1	0	1	0	0	0	0	0	0	0	0	0	0	0	0	0	0	0	0	0	0	0	0	3	0	0	2	1	0	0	0	0	0	2	0	0
HH_029189-RA	539	60947.3	9.52	53.47	71.47	-0.596	Nuclear	1R-MYB	5	0	0	0	1	0	0	1	0	0	1	0	1	0	0	0	0	0	1	0	0	0	0	0	0	0	0	0	0	0	0	0	0	0	0	0	1	0	0	0	0
HH_005338-RA	254	29034.2	9.68	61.49	62.99	-0.872	Nuclear	R2/R3-MYB	0	0	1	1	1	1	0	1	1	0	0	0	0	0	0	0	0	0	0	0	1	1	0	0	0	0	0	0	5	0	0	1	1	0	0	0	1	1	1	2	0
HH_015449-RA	621	69398.6	9.68	70.27	56.22	-1.145	Nuclear	1R-MYB	3	0	0	0	1	0	0	0	0	0	0	0	0	1	0	0	0	0	0	1	0	0	0	0	0	0	2	0	0	0	0	0	0	0	0	1	1	0	0	0	0
HH_004201-RA	124	14499.9	9.84	66.59	85.73	-0.626	Nuclear	R2/R3-MYB	2	1	1	1	1	1	0	1	0	0	0	0	0	0	0	0	0	0	0	0	0	0	0	0	0	0	0	0	11	0	0	1	0	0	0	2	0	0	1	1	0
HH_011861-RA	118	13971.9	9.88	60.27	59.58	-1.056	Nuclear	R2/R3-MYB	2	0	1	1	0	0	0	0	0	0	0	0	0	0	0	0	0	0	0	0	1	0	0	0	0	0	0	0	4	0	0	2	0	1	0	0	1	0	2	1	0
HH_027786-RA	142	16008.5	9.91	55.04	79.01	-0.686	Nuclear	R2/R3-MYB	3	0	1	1	1	1	0	1	1	0	0	0	0	0	0	0	0	0	1	0	0	1	1	0	0	0	0	0	2	0	0	0	0	0	0	0	0	0	0	0	0
HH_004109-RA	561	64193.3	10.08	53.83	79.41	-0.622	Nuclear	R2/R3-MYB	10	0	1	1	1	1	0	1	0	0	0	1	0	0	0	0	0	0	2	0	0	0	1	0	0	1	0	0	4	0	0	1	0	0	0	1	1	0	1	1	0
HH_006901-RA	152	17474.2	10.12	43.26	85.33	-0.6	Nuclear	R2/R3-MYB	5	0	1	0	1	1	0	1	1	0	0	0	0	0	0	0	0	0	0	0	0	0	0	0	0	0	2	0	2	0	0	0	0	0	0	0	1	0	0	1	0
HH_001667-RA	177	20396.7	10.12	53.74	94.18	-0.468	Nuclear	R2/R3-MYB	0	0	1	1	0	1	0	1	0	0	0	0	0	0	0	0	0	0	0	0	0	0	0	0	0	0	0	0	0	0	0	0	0	2	0	0	0	0	0	0	0
HH_004739-RA	224	26128.1	10.17	53.36	75.76	-0.793	Nuclear	R2/R3-MYB	0	0	1	1	1	1	0	1	0	0	0	1	0	0	0	0	0	0	0	0	0	0	0	0	0	0	0	0	8	0	0	2	0	0	0	0	0	0	2	0	0
HH_026275-RA	215	24340.8	10.2	59.66	76.65	-0.613	Nuclear	R2/R3-MYB	3	0	1	1	1	1	0	1	0	0	0	0	0	0	0	0	0	0	0	0	0	0	0	0	0	0	0	0	2	0	0	0	0	0	0	0	0	0	0	0	1
HH_036960-RA	172	19184	10.22	53.11	79.42	-0.743	Nuclear	3R-MYB	5	2	1	0	0	1	0	0	0	0	0	0	0	1	0	0	0	0	2	0	0	0	0	0	0	0	0	0	0	0	0	1	1	1	0	0	0	0	1	0	0
HH_002155-RA	515	57531.5	10.26	76.46	73.48	-0.594	Nuclear	1R-MYB	3	0	0	0	1	0	0	0	0	0	0	0	0	0	0	0	0	0	0	0	1	0	1	0	0	0	1	0	1	0	0	2	0	2	1	0	0	1	2	0	0
[truncated: 50 more columns]

## Sheet: Table S2
Table S2 Number of safflower MYB genes.
Family	Gene Num (202)
1R-MYB	70
R2/R3-MYB	125
3R-MYB	5
4R-MYB	2

## Sheet: Table S3
Table S3 Function and category of each cis-acting element identified in the promoter of safflower
Motif name	Function	Category
TC-rich repeats	cis-acting element involved in defense and stress responsiveness	stress-related elements
LTR	cis-acting element involved in low-temperature responsiveness	stress-related elements
GC-motif	enhancer-like element involved in anoxic specific inducibility	stress-related elements
MBS	MYB binding site involved in drought-inducibility	stress-related elements
WUN-motif	wound-responsive element	stress-related elements
G-box	cis-acting regulatory element involved in light responsiveness	light-responsive elements
ACE	cis-acting element involved in light responsiveness	light-responsive elements
Gap-box	part of a light responsive element	light-responsive elements
GT1-motif	light responsive element	light-responsive elements
TCT-motif	part of a light responsive element	light-responsive elements
GA-motif	part of a light responsive element	light-responsive elements
AT1-motif	part of a light responsive module	light-responsive elements
Sp1	light responsive element	light-responsive elements
Box 4	part of a conserved DNA module involved in light responsiveness	light-responsive elements
MRE	MYB binding site involved in light responsiveness	light-responsive elements
I-box	part of a light responsive element	light-responsive elements
3-AF1 binding site	light responsive element	light-responsive elements
4cl-CMA1b	light responsive element	light-responsive elements
AAAC-motif	light responsive element	light-responsive elements
Pc-CMA2c	part of a light responsive element	light-responsive elements
ATC-motif	part of a conserved DNA module involved in light responsiveness	light-responsive elements
ATCT-motif	part of a conserved DNA module involved in light responsiveness	light-responsive elements
CAG-motif	part of a light response element	light-responsive elements
Box II	part of a light responsive element	light-responsive elements
chs-CMA1a	part of a light responsive element	light-responsive elements
chs-CMA2a	part of a light responsive element	light-responsive elements
chs-CMA2b	part of a light responsive element	light-responsive elements
chs-CMA2c	part of a light responsive element	light-responsive elements
chs-Unit 1 m1	part of a light responsive element	light-responsive elements
Footprint A	part of a light responsive element	light-responsive elements
GATA-motif	part of a light responsive element	light-responsive elements
GATT-motif	part of a light responsive element	light-responsive elements
GTGGC-motif	part of a light responsive element	light-responsive elements
LAMP-element	part of a light responsive element	light-responsive elements
L-box	part of a light responsive element	light-responsive elements
LS7	part of a light responsive element	light-responsive elements
sbp-CMA1c	part of a light responsive element	light-responsive elements
TCCC-motif	part of a light responsive element	light-responsive elements
AE-box	part of a module for light response	light-responsive elements
ACA-motif	part of gapA in (gapA-CMA1) involved with light responsiveness	light-responsive elements
TGA-element	auxin-responsive element	hormonal elements
ABRE	cis-acting element involved in the abscisic acid responsiveness	hormonal elements
TATC-box	cis-acting element involved in gibberellin-responsiveness	hormonal elements
SARE	cis-acting element involved in salicylic acid responsiveness	hormonal elements
TCA-element	cis-acting element involved in salicylic acid responsiveness	hormonal elements
AuxRR-core	cis-acting regulatory element involved in auxin responsiveness	hormonal elements
CGTCA-motif	cis-acting regulatory element involved in the MeJA-responsiveness	hormonal elements
TGACG-motif	cis-acting regulatory element involved in the MeJA-responsiveness	hormonal elements
P-box	gibberellin-responsive element	hormonal elements
GARE-motif	gibberellin-responsive element	hormonal elements
P-box	gibberellin-responsive element and part of a light responsive element	hormonal elements
AuxRE	part of an auxin-responsive element	hormonal elements
TGA-box	part of an auxin-responsive element	hormonal elements
MSA-like	cis-acting element involved in cell cycle regulation	development elements
CAT-box	cis-acting regulatory element related to meristem expression	development elements
circadian	cis-acting regulatory element involved in circadian control	development elements
RY-element	cis-acting regulatory element involved in seed-specific regulation	development elements
O2-site	cis-acting regulatory element involved in zein metabolism regulation	development elements
NON-box	cis-acting regulatory element related to meristem specific activation	development elements
motif I	cis-acting regulatory element root specific	development elements
GCN4_motif	cis-regulatory element involved in endosperm expression	development elements
HD-Zip 1	element involved in differentiation of the palisade mesophyll cells	development elements
AACA_motif	involved in endosperm-specific negative expression	development elements
MBSI	MYB binding site involved in flavonoid biosynthetic genes regulation	development elements

## Sheet: Table S4
Table S4 Results of gene clustering analysis
Sequence ID	Cluster_Light	Cluster_Period	Cluster_Part
HH_016784-RA	1	5	4
HH_037801-RA	3	4	6
HH_014953-RA	6	None	None
HH_009652-RA	3	4	6
HH_004625-RA	1	6	5
HH_006391-RA	4	3	3
HH_033403-RA	1	4	None
HH_006810-RA	1	1	2
HH_028836-RA	4	6	2
HH_029803-RA	4	1	4
HH_029502-RA	6	6	1
HH_019113-RA	4	4	5
HH_023328-RA	4	1	1
HH_000122-RA	4	1	5
HH_030711-RA	1	2	3
HH_008540-RA	6	1	3
HH_016146-RA	1	None	1
HH_025198-RA	6	1	4
HH_037531-RA	1	4	5
HH_008891-RA	5	6	4
HH_009268-RA	4	4	5
HH_026650-RA	1	6	2
HH_017653-RA	6	3	5
HH_016343-RA	3	3	5
HH_036254-RA	1	4	2
HH_005693-RA	None	None	1
HH_004762-RA	4	1	2
HH_027846-RA	6	1	4
HH_003394-RA	1	5	4
HH_025901-RA	6	5	1
HH_018086-RA	5	6	6
HH_019111-RA	6	2	6
HH_012574-RA	1	5	5
HH_009445-RA	5	2	4
HH_018295-RA	6	5	6
HH_000275-RA	1	6	4
HH_018877-RA	1	3	3
HH_024034-RA	2	5	3
HH_010955-RA	1	3	1
HH_001097-RA	None	None	None
HH_000412-RA	3	6	3
HH_004367-RA	6	6	5
HH_019109-RA	1	4	2
HH_006897-RA	1	4	1
HH_006861-RA	1	4	6
HH_013401-RA	1	6	5
HH_022580-RA	5	3	6
HH_023326-RA	4	2	5
HH_011198-RA	6	1	5
HH_031123-RA	5	3	6
HH_030704-RA	1	5	1
HH_018742-RA	1	1	3
HH_014991-RA	6	1	5
HH_030962-RA	6	6	2
HH_002997-RA	5	3	3
HH_000276-RA	1	1	4
HH_020904-RA	5	1	3
HH_010550-RA	1	6	3
HH_004743-RA	4	6	4
HH_036543-RA	5	6	3
HH_002523-RA	1	2	5
HH_033783-RA	None	3	1
HH_028892-RA	2	4	6
HH_024349-RA	1	3	3
HH_031337-RA	4	1	5
HH_007067-RA	4	4	1
HH_011174-RA	3	None	2
HH_039392-RA	1	6	4
HH_003152-RA	2	5	5
HH_003099-RA	1	4	5
HH_004854-RA	2	4	6
HH_001645-RA	4	6	5
HH_008359-RA	3	1	1
HH_018002-RA	3	1	5
HH_014954-RA	1	None	None
HH_001644-RA	1	None	None
HH_013893-RA	6	6	2
HH_020518-RA	1	4	6
HH_035772-RA	1	6	5
HH_020827-RA	None	3	5
HH_009007-RA	5	5	6
HH_017075-RA	4	6	3
HH_027027-RA	1	2	None
HH_020632-RA	5	None	None
HH_003432-RA	1	3	5
HH_005314-RA	1	3	3
HH_034580-RA	5	3	1
HH_014165-RA	2	6	5
HH_036705-RA	5	1	4
HH_002330-RA	6	6	5
HH_006366-RA	2	6	6
HH_018336-RA	2	1	5
HH_034542-RA	6	3	5
HH_006161-RA	1	2	2
HH_015423-RA	3	6	2
HH_002090-RA	4	1	1
HH_003960-RA	None	None	None
HH_011764-RA	1	3	5
HH_002776-RA	5	3	6
HH_032403-RA	5	5	1
HH_007279-RA	3	3	5
HH_001650-RA	1	2	4
HH_020994-RA	4	6	4
HH_031203-RA	4	1	2
HH_002911-RA	5	3	1
HH_004746-RA	4	3	4
HH_028881-RA	2	5	None
HH_003053-RA	6	1	6
HH_012299-RA	1	5	5
HH_014373-RA	1	5	4
HH_014877-RA	4	6	6
HH_031012-RA	6	2	6
HH_023332-RA	1	6	2
HH_005507-RA	6	3	5
HH_013423-RA	1	6	5
HH_020512-RA	4	1	4
HH_026177-RA	1	2	3
HH_011335-RA	5	2	4
HH_030803-RA	1	4	5
HH_002184-RA	4	6	6
HH_023417-RA	4	1	5
HH_014256-RA	6	6	4
HH_008088-RA	1	3	4
HH_038934-RA	4	1	None
HH_010709-RA	5	6	None
HH_008243-RA	6	4	1
HH_028013-RA	5	2	4
HH_006898-RA	1	None	1
HH_011695-RA	1	4	2
HH_035977-RA	1	5	5
HH_000534-RA	2	5	3
HH_006850-RA	5	4	4
HH_026590-RA	4	1	5
HH_010143-RA	1	6	5
HH_014105-RA	4	1	4
HH_010197-RA	5	2	1
HH_010195-RA	5	2	1
HH_029380-RA	5	3	6
HH_037534-RA	6	4	R2/R3-MYB
HH_004359-RA	4	3	None
HH_011264-RA	6	5	5
HH_002913-RA	1	4	5
HH_011330-RA	4	5	5
HH_028160-RA	3	5	1
HH_028213-RA	6	4	5
HH_007719-RA	1	4	3
HH_016263-RA	6	2	1
HH_008893-RA	4	3	3
HH_021301-RA	1	None	None
HH_035003-RA	1	2	6
HH_002112-RA	1	3	4
HH_025480-RA	6	6	4
HH_019112-RA	None	None	6
HH_020187-RA	1	5	5
HH_008546-RA	6	3	3
HH_006365-RA	None	None	None
HH_001017-RA	6	4	1
HH_029206-RA	2	4	4
HH_007572-RA	1	6	5
HH_037252-RA	1	1	4
HH_002341-RA	1	3	1
HH_011991-RA	1	5	3
HH_009651-RA	1	4	5
HH_017964-RA	5	4	4
HH_015223-RA	4	1	5
HH_000078-RA	6	5	6
HH_023836-RA	1	3	5
HH_012526-RA	2	3	4
HH_004007-RA	2	1	5
HH_012090-RA	5	1	4
HH_009516-RA	1	3	5
HH_009443-RA	2	4	5
HH_003497-RA	6	1	2
HH_001597-RA	2	4	3
HH_009316-RA	6	1	6
HH_008636-RA	4	1	5
HH_000487-RA	1	3	5
HH_014410-RA	2	3	2
HH_015508-RA	1	6	5
HH_006900-RA	4	6	1
HH_017682-RA	2	5	2
HH_005144-RA	2	4	5
HH_020631-RA	1	2	1
HH_013164-RA	1	6	6
HH_011766-RA	5	2	None
HH_005858-RA	2	5	None
HH_013853-RA	1	5	6
HH_004779-RA	1	5	2
HH_023624-RA	2	2	2
HH_029189-RA	2	3	2
HH_005338-RA	4	1	4
HH_015449-RA	3	2	4
HH_004201-RA	6	1	2
HH_011861-RA	3	3	5
HH_027786-RA	None	None	None
HH_004109-RA	4	1	1
HH_006901-RA	2	2	1
HH_001667-RA	1	1	4
HH_004739-RA	3	2	None
HH_026275-RA	1	None	2
HH_036960-RA	1	6	5
HH_002155-RA	6	2	2
